# Supplementary material for: Chromosome-level phased genome assembly of “Antonovka” identified candidate apple scab-resistance genes highly homologous to HcrVf2 and HcrVf1 on linkage group 1
Source: G3 (Bethesda). 2023 Nov 4;14(1):jkad253. doi: 10.1093/g3journal/jkad253 (PMC10755186; doi:10.1093/g3journal/jkad253)
Supplement: jkad253_Supplementary_Data [file jkad253_supplementary_data.zip]

Archive with 2 entries (2 files):
- File_S1_G3-2023-404467.csv
- Supplementary_figures_and_tables_G3-2023-404467.docx
