# Supplementary material for: Chromosome-level phased genome assembly of “Antonovka” identified candidate apple scab-resistance genes highly homologous to HcrVf2 and HcrVf1 on linkage group 1
Source: G3 (Bethesda). 2023 Nov 4;14(1):jkad253. doi: 10.1093/g3journal/jkad253 (PMC10755186; doi:10.1093/g3journal/jkad253)
Supplement: jkad253_Supplementary_Data [file jkad253_supplementary_data.zip › File_S1_G3-2023-404467.csv]

			1	1	1	1	1	1	1	1	1	1	1	1	1	1	1	1	1	1	1	1	1	1	1	1	1	1	1	1	1	1	1	1	1	1	1	1	1	1	1	1	1	1	1	1	1	1	1
			0	0	0	0.063	0.131	0.182	0.232	0.232	0.232	0.232	0.232	0.232	0.235	0.238	0.238	0.238	0.238	0.238	0.241	0.35	0.35	0.35	0.35	0.35	0.35	0.363	0.536	0.647	0.647	0.647	0.647	0.845	0.845	1.055	1.055	1.055	1.055	1.066	1.066	1.066	1.066	1.066	1.338	1.418	1.418	1.418	1.418
ID	Parent1	Parent2	8921	8922	8923	17241	7672	17428	8785	8787	8788	8790	8789	17247	636	8888	8887	8886	6184	6186	6199	10463	10462	10460	10459	10457	10456	16668	13610	17853	17852	9626	9627	15723	15724	9631	9633	9634	9635	9636	8920	8918	8917	8916	17578	12371	12373	12374	12375
Honeycrisp	-	-	AA	AB	BB	BB	AA	AA	BB	BB	AB	BB	BB	BB	AB	BB	AB	BB	AB	AB	BB	AA	BB	AB	AB	BB	AA	AB	AB	AA	BB	BB	AA	AA	AA	AB	AA	AA	BB	BB	BB	BB	AB	AA	AB	AB	BB	BB	BB
Gala	-	-	BB	BB	AA	AA	BB	BB	AA	BB	BB	BB	AB	AA	AA	AB	AB	BB	AB	BB	AB	AB	BB	AB	AA	AB	AB	AB	AB	AB	AB	AB	AB	AB	AB	AB	AB	AA	AB	BB	AB	AB	AB	AB	AB	AB	BB	AB	AB
Golden_Delicious	-	-	BB	BB	AA	AA	BB	BB	AA	BB	BB	BB	BB	AB	AA	AB	AB	BB	AB	AB	AB	AB	BB	AB	AA	AB	AB	AB	AB	AB	AB	BB	AB	AB	AB	AB	AA	AA	AB	BB	AB	AB	AB	AA	AB	BB	AB	AB	AB
Antonovka_OB	-	-	AA	AA	BB	BB	AA	AA	BB	BB	BB	BB	BB	BB	BB	BB	BB	BB	BB	AA	BB	AB	AB	BB	BB	BB	AA	BB	BB	AA	BB	BB	AA	AB	AA	AA	AA	AA	BB	AB	BB	BB	AB	AA	AB	B$$	AB	BB	AB
Goldrush	-	-	AB	AB	AB	AB	AB	AB	AB	BB	BB	BB	BB	BB	AB	AB	BB	BB	BB	AA	AB	AA	BB	BB	AB	BB	AB	AB	BB	AB	BB	BB	AB	AB	AA	BB	AA	AA	BB	BB	AB	AB	BB	AA	AA	AB	AB	AB	AB
Nova_Easygro	-	-	AB	AB	AB	AB	AB	AB	AB	BB	BB	BB	AB	AB	AB	AB	BB	BB	BB	AB	AB	AA	BB	BB	AB	BB	AB	AB	BB	AB	BB	AB	AB	AB	AA	BB	AB	AA	BB	BB	AB	AB	BB	AB	AA	AA	BB	AB	AB
Liberty	-	-	AA	AB	BB	BB	AA	AA	BB	BB	AB	BB	BB	BB	AB	BB	AB	BB	AB	AB	BB	AB	BB	AB	AB	AB	AA	AA	AB	AA	AB	BB	AA	AA	AB	AA	AA	AA	AB	BB	BB	BB	AA	AA	BB	BB	BB	BB	BB
Remo	-	-	--	AB	AB	AB	AB	AB	--	BB	BB	BB	BB	AB	AB	AB	BB	BB	BB	AA	AB	AA	AB	BB	AB	BB	AB	BB	BB	AB	AB	BB	AB	AB	AA	BB	AA	AA	BB	BB	AB	AB	AB	AA	AB	AB	AB	AB	AB
Topaz	-	-	AA	AB	BB	BB	AA	AA	BB	BB	AB	BB	BB	BB	AB	BB	AB	BB	AB	AB	BB	AB	BB	AB	AB	AB	AA	AA	AB	AA	AB	BB	AA	AA	AB	AA	AA	AA	AB	BB	BB	BB	AA	AA	BB	BB	BB	BB	BB
Idared	-	-	AA	AB	BB	BB	AA	AA	BB	BB	AB	BB	BB	BB	AB	BB	AB	BB	AB	AB	BB	AA	BB	AB	AB	BB	AA	AB	AB	AA	BB	BB	AA	AA	AA	AB	AA	AA	BB	BB	BB	BB	AB	AA	AB	AB	BB	BB	BB
McIntosh	-	-	AA	AB	BB	BB	AA	AA	BB	BB	AB	BB	BB	BB	AB	BB	AB	BB	AB	AB	BB	AA	BB	AB	AB	BB	AA	AA	AB	AA	BB	BB	AA	AB	AA	AB	AA	AB	BB	BB	BB	BB	AB	AA	AB	AB	BB	BB	BB
Fuji	-	-	AB	BB	AB	AB	AB	AB	AB	BB	AB	BB	AB	AB	AA	AB	AB	BB	AB	BB	AB	AB	BB	AB	AA	AB	AB	AB	AB	AB	AB	AB	AB	AB	AB	AB	AB	AA	AB	BB	AB	AB	AB	AB	AB	AB	BB	AB	AB
[truncated: 376 more columns]
